# Supplementary material for: Pseudohypoxic HIF pathway activation dysregulates collagen structure-function in human lung fibrosis
Source: eLife. 2022 Feb 21;11:e69348. doi: 10.7554/eLife.69348 (PMC8860444; doi:10.7554/eLife.69348)
Supplement: Figure 2—source data 1. [file elife-69348-fig2-data1.zip]

Archive with 32 entries (25 files):
- Figure 2C-source data 1/
- Figure 2C-source data 1/Labelled raw blot/
- Figure 2C-source data 1/Labelled raw blot/LOXL2.tif
- __MACOSX/
- __MACOSX/Figure 2C-source data 1/
- __MACOSX/Figure 2C-source data 1/Labelled raw blot/
- __MACOSX/Figure 2C-source data 1/Labelled raw blot/._LOXL2.tif
- Figure 2C-source data 1/Labelled raw blot/B-actin.tif
- __MACOSX/Figure 2C-source data 1/Labelled raw blot/._B-actin.tif
- Figure 2C-source data 1/Labelled raw blot/PLOD2.tif
- __MACOSX/Figure 2C-source data 1/Labelled raw blot/._PLOD2.tif
- __MACOSX/Figure 2C-source data 1/._Labelled raw blot
- Figure 2C-source data 1/.DS_Store
- __MACOSX/Figure 2C-source data 1/._.DS_Store
- Figure 2C-source data 1/Raw blot/
- Figure 2C-source data 1/Raw blot/PLOD2 raw.tif
- __MACOSX/Figure 2C-source data 1/Raw blot/
- __MACOSX/Figure 2C-source data 1/Raw blot/._PLOD2 raw.tif
- Figure 2C-source data 1/Raw blot/PLOD2 with MW ladder.tif
- __MACOSX/Figure 2C-source data 1/Raw blot/._PLOD2 with MW ladder.tif
- Figure 2C-source data 1/Raw blot/B-actin with MW ladder.tif
- __MACOSX/Figure 2C-source data 1/Raw blot/._B-actin with MW ladder.tif
- Figure 2C-source data 1/Raw blot/LOXL2 with MW ladder.tif
- __MACOSX/Figure 2C-source data 1/Raw blot/._LOXL2 with MW ladder.tif
- Figure 2C-source data 1/Raw blot/LOXL2 raw.tif
- __MACOSX/Figure 2C-source data 1/Raw blot/._LOXL2 raw.tif
- Figure 2C-source data 1/Raw blot/B-actin raw.tif
- __MACOSX/Figure 2C-source data 1/Raw blot/._B-actin raw.tif
- __MACOSX/Figure 2C-source data 1/._Raw blot
- Figure 2C-source data 1/Figure 2C labelled.pptx
- __MACOSX/Figure 2C-source data 1/._Figure 2C labelled.pptx
- __MACOSX/._Figure 2C-source data 1
