# Supplementary material for: Pseudohypoxic HIF pathway activation dysregulates collagen structure-function in human lung fibrosis
Source: eLife. 2022 Feb 21;11:e69348. doi: 10.7554/eLife.69348 (PMC8860444; doi:10.7554/eLife.69348)
Supplement: Figure 2—figure supplement 1—source data 1. [file elife-69348-fig2-figsupp1-data1.zip]

Archive with 76 entries (61 files):
- FIgure2-figure supplement 1-source data 1/
- FIgure2-figure supplement 1-source data 1/.DS_Store
- __MACOSX/
- __MACOSX/FIgure2-figure supplement 1-source data 1/
- __MACOSX/FIgure2-figure supplement 1-source data 1/._.DS_Store
- FIgure2-figure supplement 1-source data 1/FIgure2-figure supplement 1-source data 1a/
- FIgure2-figure supplement 1-source data 1/FIgure2-figure supplement 1-source data 1a/.DS_Store
- __MACOSX/FIgure2-figure supplement 1-source data 1/FIgure2-figure supplement 1-source data 1a/
- __MACOSX/FIgure2-figure supplement 1-source data 1/FIgure2-figure supplement 1-source data 1a/._.DS_Store
- FIgure2-figure supplement 1-source data 1/FIgure2-figure supplement 1-source data 1a/Raw blot/
- FIgure2-figure supplement 1-source data 1/FIgure2-figure supplement 1-source data 1a/Raw blot/Active B-catenin with MW ladder.tif
- __MACOSX/FIgure2-figure supplement 1-source data 1/FIgure2-figure supplement 1-source data 1a/Raw blot/
- __MACOSX/FIgure2-figure supplement 1-source data 1/FIgure2-figure supplement 1-source data 1a/Raw blot/._Active B-catenin with MW ladder.tif
- FIgure2-figure supplement 1-source data 1/FIgure2-figure supplement 1-source data 1a/Raw blot/P-smad raw.tif
- __MACOSX/FIgure2-figure supplement 1-source data 1/FIgure2-figure supplement 1-source data 1a/Raw blot/._P-smad raw.tif
- FIgure2-figure supplement 1-source data 1/FIgure2-figure supplement 1-source data 1a/Raw blot/Active B-catenin raw.tif
- __MACOSX/FIgure2-figure supplement 1-source data 1/FIgure2-figure supplement 1-source data 1a/Raw blot/._Active B-catenin raw.tif
- FIgure2-figure supplement 1-source data 1/FIgure2-figure supplement 1-source data 1a/Raw blot/P-Erk raw.tif
- __MACOSX/FIgure2-figure supplement 1-source data 1/FIgure2-figure supplement 1-source data 1a/Raw blot/._P-Erk raw.tif
- FIgure2-figure supplement 1-source data 1/FIgure2-figure supplement 1-source data 1a/Raw blot/HIF1A raw.tiff
- __MACOSX/FIgure2-figure supplement 1-source data 1/FIgure2-figure supplement 1-source data 1a/Raw blot/._HIF1A raw.tiff
- FIgure2-figure supplement 1-source data 1/FIgure2-figure supplement 1-source data 1a/Raw blot/B-tubulin raw.tif
- __MACOSX/FIgure2-figure supplement 1-source data 1/FIgure2-figure supplement 1-source data 1a/Raw blot/._B-tubulin raw.tif
- FIgure2-figure supplement 1-source data 1/FIgure2-figure supplement 1-source data 1a/Raw blot/HIF1A with MW ladder.tif
- __MACOSX/FIgure2-figure supplement 1-source data 1/FIgure2-figure supplement 1-source data 1a/Raw blot/._HIF1A with MW ladder.tif
- __MACOSX/FIgure2-figure supplement 1-source data 1/FIgure2-figure supplement 1-source data 1a/._Raw blot
- FIgure2-figure supplement 1-source data 1/FIgure2-figure supplement 1-source data 1a/FIgure2-figure supplement 1-source data 1a labelled.pptx
- __MACOSX/FIgure2-figure supplement 1-source data 1/FIgure2-figure supplement 1-source data 1a/._FIgure2-figure supplement 1-source data 1a labelled.pptx
- __MACOSX/FIgure2-figure supplement 1-source data 1/._FIgure2-figure supplement 1-source data 1a
- FIgure2-figure supplement 1-source data 1/FIgure2-figure supplement 1-source data 1d/
- FIgure2-figure supplement 1-source data 1/FIgure2-figure supplement 1-source data 1d/.DS_Store
- __MACOSX/FIgure2-figure supplement 1-source data 1/FIgure2-figure supplement 1-source data 1d/
- __MACOSX/FIgure2-figure supplement 1-source data 1/FIgure2-figure supplement 1-source data 1d/._.DS_Store
- FIgure2-figure supplement 1-source data 1/FIgure2-figure supplement 1-source data 1d/Raw blot/
- FIgure2-figure supplement 1-source data 1/FIgure2-figure supplement 1-source data 1d/Raw blot/HIF1A raw.tif
- __MACOSX/FIgure2-figure supplement 1-source data 1/FIgure2-figure supplement 1-source data 1d/Raw blot/
- __MACOSX/FIgure2-figure supplement 1-source data 1/FIgure2-figure supplement 1-source data 1d/Raw blot/._HIF1A raw.tif
- FIgure2-figure supplement 1-source data 1/FIgure2-figure supplement 1-source data 1d/Raw blot/PLOD2 raw.tif
- __MACOSX/FIgure2-figure supplement 1-source data 1/FIgure2-figure supplement 1-source data 1d/Raw blot/._PLOD2 raw.tif
- FIgure2-figure supplement 1-source data 1/FIgure2-figure supplement 1-source data 1d/Raw blot/PLOD2 with MW ladder.tif
- __MACOSX/FIgure2-figure supplement 1-source data 1/FIgure2-figure supplement 1-source data 1d/Raw blot/._PLOD2 with MW ladder.tif
- FIgure2-figure supplement 1-source data 1/FIgure2-figure supplement 1-source data 1d/Raw blot/B-actin with MW ladder.tif
- __MACOSX/FIgure2-figure supplement 1-source data 1/FIgure2-figure supplement 1-source data 1d/Raw blot/._B-actin with MW ladder.tif
- FIgure2-figure supplement 1-source data 1/FIgure2-figure supplement 1-source data 1d/Raw blot/LOXL2 with MW ladder.tif
- __MACOSX/FIgure2-figure supplement 1-source data 1/FIgure2-figure supplement 1-source data 1d/Raw blot/._LOXL2 with MW ladder.tif
- FIgure2-figure supplement 1-source data 1/FIgure2-figure supplement 1-source data 1d/Raw blot/LOXL2 raw.tif
- __MACOSX/FIgure2-figure supplement 1-source data 1/FIgure2-figure supplement 1-source data 1d/Raw blot/._LOXL2 raw.tif
- FIgure2-figure supplement 1-source data 1/FIgure2-figure supplement 1-source data 1d/Raw blot/B-actin raw.tif
- __MACOSX/FIgure2-figure supplement 1-source data 1/FIgure2-figure supplement 1-source data 1d/Raw blot/._B-actin raw.tif
- FIgure2-figure supplement 1-source data 1/FIgure2-figure supplement 1-source data 1d/Raw blot/HIF1A with MW ladder.tif
- __MACOSX/FIgure2-figure supplement 1-source data 1/FIgure2-figure supplement 1-source data 1d/Raw blot/._HIF1A with MW ladder.tif
- __MACOSX/FIgure2-figure supplement 1-source data 1/FIgure2-figure supplement 1-source data 1d/._Raw blot
- FIgure2-figure supplement 1-source data 1/FIgure2-figure supplement 1-source data 1d/FIgure2-figure supplement 1-source data 1d labelled.pptx
- __MACOSX/FIgure2-figure supplement 1-source data 1/FIgure2-figure supplement 1-source data 1d/._FIgure2-figure supplement 1-source data 1d labelled.pptx
- __MACOSX/FIgure2-figure supplement 1-source data 1/._FIgure2-figure supplement 1-source data 1d
- FIgure2-figure supplement 1-source data 1/FIgure2-figure supplement 1-source data 1b/
- FIgure2-figure supplement 1-source data 1/FIgure2-figure supplement 1-source data 1b/.DS_Store
- __MACOSX/FIgure2-figure supplement 1-source data 1/FIgure2-figure supplement 1-source data 1b/
- __MACOSX/FIgure2-figure supplement 1-source data 1/FIgure2-figure supplement 1-source data 1b/._.DS_Store
- FIgure2-figure supplement 1-source data 1/FIgure2-figure supplement 1-source data 1b/Raw blot/
- FIgure2-figure supplement 1-source data 1/FIgure2-figure supplement 1-source data 1b/Raw blot/.DS_Store
- __MACOSX/FIgure2-figure supplement 1-source data 1/FIgure2-figure supplement 1-source data 1b/Raw blot/
- __MACOSX/FIgure2-figure supplement 1-source data 1/FIgure2-figure supplement 1-source data 1b/Raw blot/._.DS_Store
- FIgure2-figure supplement 1-source data 1/FIgure2-figure supplement 1-source data 1b/Raw blot/PLOD2 raw.tif
- __MACOSX/FIgure2-figure supplement 1-source data 1/FIgure2-figure supplement 1-source data 1b/Raw blot/._PLOD2 raw.tif
- FIgure2-figure supplement 1-source data 1/FIgure2-figure supplement 1-source data 1b/Raw blot/B-actin for PLOD2 raw.tif
- __MACOSX/FIgure2-figure supplement 1-source data 1/FIgure2-figure supplement 1-source data 1b/Raw blot/._B-actin for PLOD2 raw.tif
- FIgure2-figure supplement 1-source data 1/FIgure2-figure supplement 1-source data 1b/Raw blot/LOXL2 raw.tif
- __MACOSX/FIgure2-figure supplement 1-source data 1/FIgure2-figure supplement 1-source data 1b/Raw blot/._LOXL2 raw.tif
- FIgure2-figure supplement 1-source data 1/FIgure2-figure supplement 1-source data 1b/Raw blot/B-actin for LOXL2 raw.tif
- __MACOSX/FIgure2-figure supplement 1-source data 1/FIgure2-figure supplement 1-source data 1b/Raw blot/._B-actin for LOXL2 raw.tif
- __MACOSX/FIgure2-figure supplement 1-source data 1/FIgure2-figure supplement 1-source data 1b/._Raw blot
- FIgure2-figure supplement 1-source data 1/FIgure2-figure supplement 1-source data 1b/FIgure2-figure supplement 1-source data 1b labelled.pptx
- __MACOSX/FIgure2-figure supplement 1-source data 1/FIgure2-figure supplement 1-source data 1b/._FIgure2-figure supplement 1-source data 1b labelled.pptx
- __MACOSX/FIgure2-figure supplement 1-source data 1/._FIgure2-figure supplement 1-source data 1b
- __MACOSX/._FIgure2-figure supplement 1-source data 1
