# Supplementary material for: Pseudohypoxic HIF pathway activation dysregulates collagen structure-function in human lung fibrosis
Source: eLife. 2022 Feb 21;11:e69348. doi: 10.7554/eLife.69348 (PMC8860444; doi:10.7554/eLife.69348)
Supplement: Figure 4—source data 1. [file elife-69348-fig4-data1.zip]

Archive with 60 entries (45 files):
- Figure 4-source data 1/
- Figure 4-source data 1/Figure 4C/
- Figure 4-source data 1/Figure 4C/labelled raw blot/
- Figure 4-source data 1/Figure 4C/labelled raw blot/BETAACTIN.tiff
- __MACOSX/
- __MACOSX/Figure 4-source data 1/
- __MACOSX/Figure 4-source data 1/Figure 4C/
- __MACOSX/Figure 4-source data 1/Figure 4C/labelled raw blot/
- __MACOSX/Figure 4-source data 1/Figure 4C/labelled raw blot/._BETAACTIN.tiff
- Figure 4-source data 1/Figure 4C/labelled raw blot/.DS_Store
- __MACOSX/Figure 4-source data 1/Figure 4C/labelled raw blot/._.DS_Store
- Figure 4-source data 1/Figure 4C/labelled raw blot/LOXL2.tiff
- __MACOSX/Figure 4-source data 1/Figure 4C/labelled raw blot/._LOXL2.tiff
- Figure 4-source data 1/Figure 4C/labelled raw blot/PLOD2.tiff
- __MACOSX/Figure 4-source data 1/Figure 4C/labelled raw blot/._PLOD2.tiff
- __MACOSX/Figure 4-source data 1/Figure 4C/._labelled raw blot
- Figure 4-source data 1/Figure 4C/.DS_Store
- __MACOSX/Figure 4-source data 1/Figure 4C/._.DS_Store
- Figure 4-source data 1/Figure 4C/Figure 4C labelled.pptx
- __MACOSX/Figure 4-source data 1/Figure 4C/._Figure 4C labelled.pptx
- Figure 4-source data 1/Figure 4C/raw blot/
- Figure 4-source data 1/Figure 4C/raw blot/.DS_Store
- __MACOSX/Figure 4-source data 1/Figure 4C/raw blot/
- __MACOSX/Figure 4-source data 1/Figure 4C/raw blot/._.DS_Store
- Figure 4-source data 1/Figure 4C/raw blot/LOXL2.tif
- __MACOSX/Figure 4-source data 1/Figure 4C/raw blot/._LOXL2.tif
- Figure 4-source data 1/Figure 4C/raw blot/BETAACTIN.tif
- __MACOSX/Figure 4-source data 1/Figure 4C/raw blot/._BETAACTIN.tif
- Figure 4-source data 1/Figure 4C/raw blot/PLOD2.tif
- __MACOSX/Figure 4-source data 1/Figure 4C/raw blot/._PLOD2.tif
- __MACOSX/Figure 4-source data 1/Figure 4C/._raw blot
- __MACOSX/Figure 4-source data 1/._Figure 4C
- Figure 4-source data 1/Figure 4D/
- Figure 4-source data 1/Figure 4D/labelled raw blot/
- Figure 4-source data 1/Figure 4D/labelled raw blot/.DS_Store
- __MACOSX/Figure 4-source data 1/Figure 4D/
- __MACOSX/Figure 4-source data 1/Figure 4D/labelled raw blot/
- __MACOSX/Figure 4-source data 1/Figure 4D/labelled raw blot/._.DS_Store
- Figure 4-source data 1/Figure 4D/labelled raw blot/loxl2.tiff
- __MACOSX/Figure 4-source data 1/Figure 4D/labelled raw blot/._loxl2.tiff
- Figure 4-source data 1/Figure 4D/labelled raw blot/ponseaus.tiff
- __MACOSX/Figure 4-source data 1/Figure 4D/labelled raw blot/._ponseaus.tiff
- __MACOSX/Figure 4-source data 1/Figure 4D/._labelled raw blot
- Figure 4-source data 1/Figure 4D/.DS_Store
- __MACOSX/Figure 4-source data 1/Figure 4D/._.DS_Store
- Figure 4-source data 1/Figure 4D/raw blot/
- Figure 4-source data 1/Figure 4D/raw blot/PONSEAUS.jpg
- __MACOSX/Figure 4-source data 1/Figure 4D/raw blot/
- __MACOSX/Figure 4-source data 1/Figure 4D/raw blot/._PONSEAUS.jpg
- Figure 4-source data 1/Figure 4D/raw blot/.DS_Store
- __MACOSX/Figure 4-source data 1/Figure 4D/raw blot/._.DS_Store
- Figure 4-source data 1/Figure 4D/raw blot/LOXL2SECRETED.tif
- __MACOSX/Figure 4-source data 1/Figure 4D/raw blot/._LOXL2SECRETED.tif
- __MACOSX/Figure 4-source data 1/Figure 4D/._raw blot
- Figure 4-source data 1/Figure 4D/Figure 4D labelled.pptx
- __MACOSX/Figure 4-source data 1/Figure 4D/._Figure 4D labelled.pptx
- __MACOSX/Figure 4-source data 1/._Figure 4D
- Figure 4-source data 1/.DS_Store
- __MACOSX/Figure 4-source data 1/._.DS_Store
- __MACOSX/._Figure 4-source data 1
