# Supplementary material for: Pseudohypoxic HIF pathway activation dysregulates collagen structure-function in human lung fibrosis
Source: eLife. 2022 Feb 21;11:e69348. doi: 10.7554/eLife.69348 (PMC8860444; doi:10.7554/eLife.69348)
Supplement: Figure 4—figure supplement 1—source data 1. [file elife-69348-fig4-figsupp1-data1.zip]

Archive with 15 entries (10 files):
- Figure 4-figure supplement 1ΓÇösource data 1/
- Figure 4-figure supplement 1ΓÇösource data 1/.DS_Store
- __MACOSX/
- __MACOSX/Figure 4-figure supplement 1ΓÇösource data 1/
- __MACOSX/Figure 4-figure supplement 1ΓÇösource data 1/._.DS_Store
- Figure 4-figure supplement 1ΓÇösource data 1/raw blot/
- Figure 4-figure supplement 1ΓÇösource data 1/raw blot/Ponceau S.tif
- __MACOSX/Figure 4-figure supplement 1ΓÇösource data 1/raw blot/
- __MACOSX/Figure 4-figure supplement 1ΓÇösource data 1/raw blot/._Ponceau S.tif
- Figure 4-figure supplement 1ΓÇösource data 1/raw blot/LOXL2.tif
- __MACOSX/Figure 4-figure supplement 1ΓÇösource data 1/raw blot/._LOXL2.tif
- __MACOSX/Figure 4-figure supplement 1ΓÇösource data 1/._raw blot
- Figure 4-figure supplement 1ΓÇösource data 1/Figure 4-figure supplement 1ΓÇösource data 1 labelled.pptx
- __MACOSX/Figure 4-figure supplement 1ΓÇösource data 1/._Figure 4-figure supplement 1ΓÇösource data 1 labelled.pptx
- __MACOSX/._Figure 4-figure supplement 1ΓÇösource data 1
