# Supplementary material for: Pseudohypoxic HIF pathway activation dysregulates collagen structure-function in human lung fibrosis
Source: eLife. 2022 Feb 21;11:e69348. doi: 10.7554/eLife.69348 (PMC8860444; doi:10.7554/eLife.69348)
Supplement: Figure 5—figure supplement 1—source data 1. [file elife-69348-fig5-figsupp1-data1.zip]

Archive with 46 entries (35 files):
- Figure 5ΓÇöfigure supplement 1-source data 1/
- Figure 5ΓÇöfigure supplement 1-source data 1/.DS_Store
- __MACOSX/
- __MACOSX/Figure 5ΓÇöfigure supplement 1-source data 1/
- __MACOSX/Figure 5ΓÇöfigure supplement 1-source data 1/._.DS_Store
- Figure 5ΓÇöfigure supplement 1-source data 1/Figure 5ΓÇöfigure supplement 1-source data 1b/
- Figure 5ΓÇöfigure supplement 1-source data 1/Figure 5ΓÇöfigure supplement 1-source data 1b/.DS_Store
- __MACOSX/Figure 5ΓÇöfigure supplement 1-source data 1/Figure 5ΓÇöfigure supplement 1-source data 1b/
- __MACOSX/Figure 5ΓÇöfigure supplement 1-source data 1/Figure 5ΓÇöfigure supplement 1-source data 1b/._.DS_Store
- Figure 5ΓÇöfigure supplement 1-source data 1/Figure 5ΓÇöfigure supplement 1-source data 1b/Figure 5ΓÇöfigure supplement 1-source data 1b labelled.pptx
- __MACOSX/Figure 5ΓÇöfigure supplement 1-source data 1/Figure 5ΓÇöfigure supplement 1-source data 1b/._Figure 5ΓÇöfigure supplement 1-source data 1b labelled.pptx
- Figure 5ΓÇöfigure supplement 1-source data 1/Figure 5ΓÇöfigure supplement 1-source data 1b/Raw blot/
- Figure 5ΓÇöfigure supplement 1-source data 1/Figure 5ΓÇöfigure supplement 1-source data 1b/Raw blot/B-actin with MW ladder.tif
- __MACOSX/Figure 5ΓÇöfigure supplement 1-source data 1/Figure 5ΓÇöfigure supplement 1-source data 1b/Raw blot/
- __MACOSX/Figure 5ΓÇöfigure supplement 1-source data 1/Figure 5ΓÇöfigure supplement 1-source data 1b/Raw blot/._B-actin with MW ladder.tif
- Figure 5ΓÇöfigure supplement 1-source data 1/Figure 5ΓÇöfigure supplement 1-source data 1b/Raw blot/LOXL2 with MW ladder.tif
- __MACOSX/Figure 5ΓÇöfigure supplement 1-source data 1/Figure 5ΓÇöfigure supplement 1-source data 1b/Raw blot/._LOXL2 with MW ladder.tif
- Figure 5ΓÇöfigure supplement 1-source data 1/Figure 5ΓÇöfigure supplement 1-source data 1b/Raw blot/LOXL2 raw.tif
- __MACOSX/Figure 5ΓÇöfigure supplement 1-source data 1/Figure 5ΓÇöfigure supplement 1-source data 1b/Raw blot/._LOXL2 raw.tif
- Figure 5ΓÇöfigure supplement 1-source data 1/Figure 5ΓÇöfigure supplement 1-source data 1b/Raw blot/B-actin raw.tif
- __MACOSX/Figure 5ΓÇöfigure supplement 1-source data 1/Figure 5ΓÇöfigure supplement 1-source data 1b/Raw blot/._B-actin raw.tif
- __MACOSX/Figure 5ΓÇöfigure supplement 1-source data 1/Figure 5ΓÇöfigure supplement 1-source data 1b/._Raw blot
- __MACOSX/Figure 5ΓÇöfigure supplement 1-source data 1/._Figure 5ΓÇöfigure supplement 1-source data 1b
- Figure 5ΓÇöfigure supplement 1-source data 1/Figure 5ΓÇöfigure supplement 1-source data 1a/
- Figure 5ΓÇöfigure supplement 1-source data 1/Figure 5ΓÇöfigure supplement 1-source data 1a/.DS_Store
- __MACOSX/Figure 5ΓÇöfigure supplement 1-source data 1/Figure 5ΓÇöfigure supplement 1-source data 1a/
- __MACOSX/Figure 5ΓÇöfigure supplement 1-source data 1/Figure 5ΓÇöfigure supplement 1-source data 1a/._.DS_Store
- Figure 5ΓÇöfigure supplement 1-source data 1/Figure 5ΓÇöfigure supplement 1-source data 1a/Raw blot/
- Figure 5ΓÇöfigure supplement 1-source data 1/Figure 5ΓÇöfigure supplement 1-source data 1a/Raw blot/HIF1A raw.tif
- __MACOSX/Figure 5ΓÇöfigure supplement 1-source data 1/Figure 5ΓÇöfigure supplement 1-source data 1a/Raw blot/
- __MACOSX/Figure 5ΓÇöfigure supplement 1-source data 1/Figure 5ΓÇöfigure supplement 1-source data 1a/Raw blot/._HIF1A raw.tif
- Figure 5ΓÇöfigure supplement 1-source data 1/Figure 5ΓÇöfigure supplement 1-source data 1a/Raw blot/PLOD2 raw.tif
- __MACOSX/Figure 5ΓÇöfigure supplement 1-source data 1/Figure 5ΓÇöfigure supplement 1-source data 1a/Raw blot/._PLOD2 raw.tif
- Figure 5ΓÇöfigure supplement 1-source data 1/Figure 5ΓÇöfigure supplement 1-source data 1a/Raw blot/PLOD2 with MW ladder.tif
- __MACOSX/Figure 5ΓÇöfigure supplement 1-source data 1/Figure 5ΓÇöfigure supplement 1-source data 1a/Raw blot/._PLOD2 with MW ladder.tif
- Figure 5ΓÇöfigure supplement 1-source data 1/Figure 5ΓÇöfigure supplement 1-source data 1a/Raw blot/B-actin with MW ladder.tif
- __MACOSX/Figure 5ΓÇöfigure supplement 1-source data 1/Figure 5ΓÇöfigure supplement 1-source data 1a/Raw blot/._B-actin with MW ladder.tif
- Figure 5ΓÇöfigure supplement 1-source data 1/Figure 5ΓÇöfigure supplement 1-source data 1a/Raw blot/B-actin raw.tif
- __MACOSX/Figure 5ΓÇöfigure supplement 1-source data 1/Figure 5ΓÇöfigure supplement 1-source data 1a/Raw blot/._B-actin raw.tif
- Figure 5ΓÇöfigure supplement 1-source data 1/Figure 5ΓÇöfigure supplement 1-source data 1a/Raw blot/HIF1A with MW ladder.tif
- __MACOSX/Figure 5ΓÇöfigure supplement 1-source data 1/Figure 5ΓÇöfigure supplement 1-source data 1a/Raw blot/._HIF1A with MW ladder.tif
- __MACOSX/Figure 5ΓÇöfigure supplement 1-source data 1/Figure 5ΓÇöfigure supplement 1-source data 1a/._Raw blot
- Figure 5ΓÇöfigure supplement 1-source data 1/Figure 5ΓÇöfigure supplement 1-source data 1a/Figure 5ΓÇöfigure supplement 1-source data 1a labelled.pptx
- __MACOSX/Figure 5ΓÇöfigure supplement 1-source data 1/Figure 5ΓÇöfigure supplement 1-source data 1a/._Figure 5ΓÇöfigure supplement 1-source data 1a labelled.pptx
- __MACOSX/Figure 5ΓÇöfigure supplement 1-source data 1/._Figure 5ΓÇöfigure supplement 1-source data 1a
- __MACOSX/._Figure 5ΓÇöfigure supplement 1-source data 1
