# Supplementary material for: Pseudohypoxic HIF pathway activation dysregulates collagen structure-function in human lung fibrosis
Source: eLife. 2022 Feb 21;11:e69348. doi: 10.7554/eLife.69348 (PMC8860444; doi:10.7554/eLife.69348)
Supplement: Figure 6—source data 1. [file elife-69348-fig6-data1.zip]

Archive with 16 entries (13 files):
- Figure 6-source data 1/
- Figure 6-source data 1/Figure 6c labelled raw blot.pptx
- Figure 6-source data 1/labelled raw blot/
- Figure 6-source data 1/labelled raw blot/BTUBULIN.tif
- Figure 6-source data 1/labelled raw blot/Figure 6c labelled raw blot.pptx
- Figure 6-source data 1/labelled raw blot/FIH.TIF
- Figure 6-source data 1/labelled raw blot/HIF1B.TIF
- Figure 6-source data 1/labelled raw blot/LOXL2.TIF
- Figure 6-source data 1/labelled raw blot/PLOD2.TIF
- Figure 6-source data 1/raw blot/
- Figure 6-source data 1/raw blot/BTUBULIN.tif
- Figure 6-source data 1/raw blot/FIH.tif
- Figure 6-source data 1/raw blot/HIF1A.tif
- Figure 6-source data 1/raw blot/HIF1B.tif
- Figure 6-source data 1/raw blot/LOXL2.tif
- Figure 6-source data 1/raw blot/PLOD2.tif
