# Supplementary material for: Pseudohypoxic HIF pathway activation dysregulates collagen structure-function in human lung fibrosis
Source: eLife. 2022 Feb 21;11:e69348. doi: 10.7554/eLife.69348 (PMC8860444; doi:10.7554/eLife.69348)
Supplement: Source code 1. [file elife-69348-code1.zip]

Archive with 1 entries (1 files):
- Source Code 1.docx
