# Supplementary material for: Pseudohypoxic HIF pathway activation dysregulates collagen structure-function in human lung fibrosis
Source: eLife. 2022 Feb 21;11:e69348. doi: 10.7554/eLife.69348 (PMC8860444; doi:10.7554/eLife.69348)
Supplement: Source code 3. [file elife-69348-code3.zip]

Archive with 1 entries (1 files):
- Source Code 3.docx
